# Supplementary material for: WDR5 Expression Is Prognostic of Breast Cancer Outcome
Source: PLoS One. 2015 Sep 10;10(9):e0124964. doi: 10.1371/journal.pone.0124964 (PMC4565643; doi:10.1371/journal.pone.0124964)
Supplement: S1 Table — (XLSX) [file pone.0124964.s008.xlsx]

## Sheet: 工作表1
	Cell line	ATCC No.	Passage	ER	HER2	p53	Medium
	MCF7	HTB-22	4	+	-	wild	DMEM+10%FBS+1%Pen/Strep
	MDAMB361	HTB-27	228	+	+	mut	DMEM+10%FBS+1%Pen/Strep+1%L-glutamine(2mM)
	MDAMB231	HTB-26	32	-	-	mut	DMEM+10%FBS+1%Pen/Strep
	HCC1937	CRL-2336	5	-	-	mut	RPMI1640+10%FBS+1%Pen/Strep+1%L-glutamine(2mM)
