# Supplementary material for: WDR5 Expression Is Prognostic of Breast Cancer Outcome
Source: PLoS One. 2015 Sep 10;10(9):e0124964. doi: 10.1371/journal.pone.0124964 (PMC4565643; doi:10.1371/journal.pone.0124964)
Supplement: S2 Table — ‘eQTL SNP’ lists the SNPs whose expression significantly associated with WDR5 expression; ‘eQTL source’ shows the data used for the eQTL analysis, with ‘TCGA’ and ‘TCGA_coCNV’ each representing the usage of TCGA data without and with CNV being adjusted, respectively; ‘eQTL p_TCGA’ and ‘eQTL p_TCGA_coCNV’ each shows the eQTL p value without and with CNV being adjusted using TCGA data, respectively. ‘Gene’ lists the genes mapped to these eQTL SNPs with statistical significance by GRAIL, with the GRAIL p value showing in ‘GRAIL p’. ‘BM p’ shows the p value from BreastMark in survival analysis of the corresponding gene; ‘BM ratio’ lists the hazard ratio in the survival analysis for each gene; ‘BM n’ and ‘BM events’ are the number of patients and events, respectively, used in the survival analysis. ‘Chromosome’ is the chromosome where the corresponding gene and SNP are located. (XLSX) [file pone.0124964.s009.xlsx]

## Sheet: Sheet1
eQTL SNP	eQTL source	eQTL p_TCGA	eQTL p_TCGA_coCNV	Gene	GRAIL p	BM p	BM ratio	BM n	BM events	Chromosome
rs10007007	TCGA	0.00522661	NA	ZNF330	0.0430865	0.035419	0.8819	2652	1121	4
rs10145627	TCGA	0.00552596	NA	IFI27	0.0163468	0.0013696	1.218	2446	1052	14
rs10151416	TCGA&TCGA_coCNV	0.00182629	8.78e-06	FLRT2	0.0105055	0.0006086	0.8121	2592	1093	14
rs1025103	TCGA&TCGA_coCNV	0.00115116	0.000759362	INSIG2	0.0301852	0.0005632	1.247	2297	979	2
rs10263046	TCGA	0.00248477	NA	IKZF1	0.0268837	0.00084036	0.8168	2592	1093	7
rs1047855	TCGA&TCGA_coCNV	0.00925473	0.00427712	RPL14	0.0440535	0.0032876	0.8377	2601	1104	3
rs10516463	TCGA	0.00120088	NA	EMCN	0.00342821	7.935e-07	0.7405	2567	1105	4
rs10840311	TCGA&TCGA_coCNV	0.000247208	0.000772791	ADM	0.00404325	6.291e-07	1.352	2592	1093	11
rs10858568	TCGA_coCNV	NA	0.00499596	MGAT4C	0.0105137	0.025803	0.8555	2652	1121	12
rs10881469	TCGA&TCGA_coCNV	0.000145693	5.43e-05	VAV3	0.0453232	0.00024629	0.7937	2467	1008	1
rs10900440	TCGA&TCGA_coCNV	0.00273864	0.00209116	CNTN2	0.0421556	0.0063668	0.8262	2652	1121	1
rs10914625	TCGA&TCGA_coCNV	0.00154667	0.00240553	FNDC5	0.0350768	0.030252	0.8385	1118	607	1
rs10918931	TCGA	0.00549172	NA	XCL1	2.61518e-05	3.374e-06	0.7277	2328	943	1
rs10925832	TCGA&TCGA_coCNV	0.00423517	0.000123067	CHRM3	0.0222729	0.04807	1.136	2377	1023	1
rs11129414	TCGA&TCGA_coCNV	0.00130643	0.00211525	TGFBR2	0.0338226	0.02764	0.8738	2497	1069	3
rs11207128	TCGA&TCGA_coCNV	0.000104125	0.0021113	DAB1	0.00629401	0.004089	0.8183	2516	1078	1
rs11225321	TCGA&TCGA_coCNV	0.00081321	0.00847783	MMP20	0.0157595	0.046775	0.867	2592	1093	11
rs11250154	TCGA	0.00580189	NA	CTSB	0.00197944	0.043087	1.128	2652	1121	8
rs1134718	TCGA	0.00447982	NA	PRDM13	0.000609934	0.0032006	1.231	2221	964	6
rs11577320	TCGA	0.000401577	NA	F3	0.00971101	0.00040312	0.8091	2652	1121	1
rs1159413	TCGA	0.00227193	NA	ISX	0.0213424	0.0055861	0.7707	1079	595	22
rs11603854	TCGA&TCGA_coCNV	0.00410088	0.00293142	CAT	0.0464624	0.016018	0.8643	2592	1093	11
rs11631180	TCGA	0.00470003	NA	IDH3A	0.0205898	1.573e-08	1.402	2652	1121	15
rs11806788	TCGA	0.00595768	NA	ADORA3	0.0275916	0.0060433	1.18	2592	1093	1
rs1183885	TCGA&TCGA_coCNV	0.00113899	0.00400141	SSTR1	0.0254784	0.046582	1.134	2576	1106	14
rs11902590	TCGA_coCNV	NA	0.00545778	DLX2	0.0023229	2.029e-05	0.7734	2652	1121	2
rs11946008	TCGA_coCNV	NA	0.00309217	BMP3	0.0391361	0.042552	0.8706	2652	1121	4
rs12140423	TCGA&TCGA_coCNV	0.00134465	0.00773793	NVL	0.00468016	0.003998	1.188	2652	1121	1
rs12203748	TCGA	0.00273217	NA	T	1.09216e-05	0.029033	1.143	2592	1093	6
rs12405141	TCGA&TCGA_coCNV	0.00129807	0.00252241	PTGS2	0.020721	0.03477	0.8811	2652	1121	1
rs12461657	TCGA	0.00811303	NA	OR10H5	0.00624953	0.0073331	1.581	246	137	19
rs12503611	TCGA	0.00188114	NA	PHOX2B	0.0129265	0.026135	0.8549	2652	1121	4
rs12510715	TCGA	0.00357883	NA	GRPEL1	0.00713496	0.023303	1.161	2142	927	4
rs12662702	TCGA&TCGA_coCNV	0.00296502	0.00310118	ID4	0.0383263	0.0064999	0.8497	2652	1121	6
rs12686	TCGA&TCGA_coCNV	0.000209905	0.00504055	HSPB1	0.0127354	0.00024813	1.245	2652	1121	7
rs12893773	TCGA&TCGA_coCNV	0.00193288	0.00372011	BMP4	0.00226744	0.034714	0.8801	2652	1121	14
rs1290898	TCGA	0.00476811	NA	RPL41	0.00130604	0.04452	0.8855	2592	1093	12
rs12916884	TCGA&TCGA_coCNV	5.68e-05	0.000117652	IGF1R	0.0409583	0.029526	0.8766	2592	1093	15
rs1321002	TCGA&TCGA_coCNV	0.0021598	0.00432416	MMP9	0.00125696	0.0049129	1.183	2652	1121	20
rs1342852	TCGA&TCGA_coCNV	0.00119609	0.00468096	IRF2	0.028622	0.027954	0.8768	2652	1121	4
rs1344669	TCGA	0.000468964	NA	SDS	0.0149933	1.279e-08	1.432	2483	995	12
rs1465780	TCGA&TCGA_coCNV	0.00337749	0.00460459	SLC6A6	0.0242481	0.0040196	1.189	2652	1121	3
rs1555324	TCGA&TCGA_coCNV	0.00221188	0.000658443	PROKR2	0.0219752	0.03124	0.8284	1169	624	20
rs1612895	TCGA	0.0034861	NA	SLC2A5	0.0234294	4.199e-05	1.277	2652	1121	1
rs16923216	TCGA&TCGA_coCNV	0.00224281	7.81e-05	PDCD1LG2	0.00135033	0.048421	1.144	2221	964	9
rs17006295	TCGA&TCGA_coCNV	0.00193797	0.00937377	EN1	0.000118721	0.0015254	1.213	2516	1078	2
rs17030487	TCGA&TCGA_coCNV	0.00045486	0.00610283	MRPS9	0.00673212	0.0108	1.238	1023	573	2
rs17032879	TCGA	0.00211925	NA	IGF1	0.00895131	6.748e-05	0.7775	2357	1007	12
rs17055545	TCGA&TCGA_coCNV	0.00139949	0.00211734	AADAT	0.00707735	0.0083058	1.214	1473	739	4
rs17099255	TCGA	0.00338558	NA	DDAH1	0.00689074	0.0026745	0.8337	2592	1093	1
rs17127971	TCGA&TCGA_coCNV	0.00232893	0.000812551	GCH1	0.00952193	0.002614	1.197	2652	1121	14
rs17137264	TCGA	0.000526998	NA	AHR	0.0261102	0.00013986	0.7938	2592	1093	7
rs17362529	TCGA	0.00138301	NA	GJA5	0.0124649	0.049826	1.137	2583	1092	1
rs174449	TCGA	0.00233798	NA	FADS2	0.0179831	0.012616	1.161	2652	1121	11
rs17631783	TCGA	0.00566345	NA	CSHL1	0.0303796	0.0024466	1.261	1829	731	17
rs17688638	TCGA&TCGA_coCNV	0.000440029	0.00458172	CD53	0.0424514	0.049389	0.8878	2592	1093	1
rs17718736	TCGA	0.00119471	NA	FOXP1	0.00628688	0.0029903	0.7924	1238	653	3
rs1801262	TCGA	0.00431524	NA	NEUROD1	0.000126631	0.032532	0.8632	2652	1121	2
rs182269	TCGA&TCGA_coCNV	0.00222316	0.000708304	LMX1A	0.00167634	0.03847	0.8198	1023	573	1
rs1959066	TCGA	0.00312216	NA	OTX2	0.000126316	0.0045845	0.7868	1238	653	14
rs1980795	TCGA_coCNV	NA	0.00668452	SETDB2	0.037951	0.0032647	0.7946	1229	652	13
rs2056982	TCGA	0.00141279	NA	HMOX1	0.0135638	0.0014823	1.209	2652	1121	22
rs2090581	TCGA&TCGA_coCNV	0.002828	0.00255136	RPL39L	0.00121128	0.0021504	1.213	2357	1007	3
rs2094669	TCGA&TCGA_coCNV	0.00516743	6.85e-05	CRYL1	0.00928476	0.0043844	0.8424	2576	1106	13
rs2145133	TCGA&TCGA_coCNV	0.00196728	0.00994263	EYA2	0.0453341	3.853e-05	1.278	2652	1121	20
rs2187102	TCGA&TCGA_coCNV	0.00177865	0.00153773	DSCR6	0.00111185	0.00039388	1.238	2576	1106	21
rs2206368	TCGA&TCGA_coCNV	0.00224478	0.00523722	TNFSF18	0.0208753	0.046725	0.8693	2576	1106	1
rs2238292	TCGA_coCNV	NA	0.00179495	SLC27A2	0.0192256	0.01239	0.8561	2592	1093	15
rs2360652	TCGA	0.000382009	NA	KRT80	0.016882	0.00596	1.253	1079	595	12
rs241814	TCGA&TCGA_coCNV	0.00188189	0.000315288	SIM1	0.000991916	0.0045413	0.8286	2652	1121	6
rs2528398	TCGA&TCGA_coCNV	0.00522984	0.00465125	MRPS24	0.0144888	5.533e-05	1.339	1533	767	7
rs2709296	TCGA&TCGA_coCNV	0.000487106	0.00184461	SEC61G	0.0176756	7.781e-10	1.445	2652	1121	7
rs2838412	TCGA&TCGA_coCNV	0.00123967	0.00825912	RRP1	0.0310682	0.022875	1.146	2576	1106	21
rs284152	TCGA&TCGA_coCNV	0.00131685	6.41e-05	TGFBR3	0.0228414	0.00030492	0.8036	2592	1093	1
rs2894451	TCGA	0.00658824	NA	PAX3	0.0239243	0.0036145	1.201	2592	1093	2
rs294264	TCGA&TCGA_coCNV	0.000396092	0.00340396	UQCRC2	0.0265032	0.028351	0.8772	2652	1121	16
rs2952194	TCGA&TCGA_coCNV	0.000504436	0.00036795	MSRA	0.00248353	0.0020495	0.8299	2576	1106	8
rs3095465	TCGA&TCGA_coCNV	0.00136269	0.0012896	FGL2	0.00244007	0.0043631	0.8433	2652	1121	7
rs336585	TCGA&TCGA_coCNV	0.00114804	0.00460042	NMD3	0.0076595	0.0083961	1.172	2576	1106	3
rs37421	TCGA&TCGA_coCNV	0.00140213	0.000655643	MEOX2	0.0182376	0.023911	0.8707	2497	1069	7
rs3755346	TCGA	0.00288978	NA	VAX2	0.000279127	0.00065011	1.228	2576	1106	2
rs3770934	TCGA&TCGA_coCNV	0.000774046	0.00436178	CRIM1	0.0493032	5.534e-06	0.7618	2652	1121	2
rs3826616	TCGA&TCGA_coCNV	0.000526184	0.000420868	SERPINB8	0.0498007	0.035915	1.138	2652	1121	18
rs3847180	TCGA&TCGA_coCNV	0.00185684	0.00461288	SFRP1	0.0325547	0.0027753	0.8341	2592	1093	8
rs3850279	TCGA&TCGA_coCNV	0.00215664	0.00139485	PAX9	0.000985407	0.0086765	1.173	2643	1120	14
rs4075773	TCGA&TCGA_coCNV	0.00935167	0.00323416	TP63	0.00608114	0.00055588	0.8133	2652	1121	3
rs4242698	TCGA&TCGA_coCNV	0.00116422	0.00876894	TEK	0.0153364	0.011852	0.8495	2350	962	9
rs4257392	TCGA&TCGA_coCNV	0.000866259	0.00324521	MRPL44	0.0311815	0.018395	1.163	2281	992	2
rs4285885	TCGA&TCGA_coCNV	0.000265263	0.00824267	ETS1	0.0371476	0.03902	1.135	2652	1121	11
rs4791872	TCGA	0.00238794	NA	GLP2R	0.00279957	0.0072742	0.8239	2576	1106	17
rs4833291	TCGA&TCGA_coCNV	0.00204835	0.00783874	SPRY1	6.47631e-05	0.0018197	0.8275	2592	1093	4
rs4843159	TCGA&TCGA_coCNV	0.00444948	0.00414227	FOXL1	0.0333133	0.00020398	1.298	2006	894	16
rs4846230	TCGA_coCNV	NA	0.00773631	CORT	0.0379088	0.0052809	1.247	1739	642	1
rs4915737	TCGA&TCGA_coCNV	0.00249708	0.00433619	NFIA	0.00158122	0.0055852	0.811	1394	702	1
rs4921537	TCGA&TCGA_coCNV	0.000417872	0.00400138	EBF1	0.00889109	0.0011156	0.7862	1473	739	5
rs521592	TCGA	0.00228889	NA	RIPK2	0.0361037	0.013333	1.159	2652	1121	8
rs5746016	TCGA	0.00114713	NA	TNFRSF1B	0.000331819	0.049902	0.8893	2652	1121	1
rs642522	TCGA	0.000113011	NA	MEOX1	0.000185977	2.661e-05	0.772	2497	1069	17
rs6465488	TCGA&TCGA_coCNV	0.00115057	0.00122017	SLC25A13	0.00646004	2.025e-05	1.29	2652	1121	7
rs6482665	TCGA	0.0013191	NA	MKI67	0.0276105	1.948e-09	1.432	2652	1121	10
rs6533587	TCGA	0.00211341	NA	C4orf32	0.0048454	0.018648	0.8216	1023	573	4
rs6552838	TCGA	0.00207843	NA	CASP3	0.00648726	0.015949	1.168	2350	962	4
rs6659261	TCGA&TCGA_coCNV	0.00503932	0.00749417	C1orf21	0.0147112	0.0015762	0.816	2297	979	1
rs6699129	TCGA	0.00388328	NA	SLC2A1	0.0251272	4.564e-07	1.352	2652	1121	1
rs6739466	TCGA_coCNV	NA	0.00703262	BOLA3	0.0267566	0.00076211	1.325	1023	573	2
rs6749166	TCGA&TCGA_coCNV	0.00472537	0.00185247	RPL31	0.00296534	0.032858	0.8804	2652	1121	2
rs7007857	TCGA	0.00288884	NA	MRPL13	0.0435372	3.678e-05	1.282	2576	1106	8
rs7090018	TCGA	0.00206988	NA	FGFR2	0.0238077	0.0040271	0.8419	2652	1121	10
rs7153180	TCGA	0.00229743	NA	FOXA1	0.00287915	0.0099143	0.8539	2497	1069	14
rs7178884	TCGA	0.00293267	NA	MRPS11	0.0257942	0.016745	1.165	2297	979	15
rs7239402	TCGA	0.000420728	NA	BCL2	0.0136798	0.00045161	0.8086	2592	1093	18
rs7310512	TCGA&TCGA_coCNV	0.00011494	0.000182172	SOCS2	0.016441	0.042472	0.8859	2652	1121	12
rs744432	TCGA_coCNV	NA	0.0017805	RDH10	0.00490481	0.027886	1.208	924	543	8
rs7532845	TCGA	0.00206996	NA	FABP3	0.0497711	0.0028818	1.205	2543	1023	1
rs7654046	TCGA	0.00126048	NA	NMU	0.0185577	1.898e-12	1.519	2652	1121	4
rs765578	TCGA&TCGA_coCNV	0.00189427	0.00804164	HOXD13	4.80041e-05	0.039061	1.137	2652	1121	2
rs7701069	TCGA	0.00935744	NA	MSX2	0.00101233	0.0029283	0.8334	2497	1069	5
rs7860361	TCGA&TCGA_coCNV	0.00192685	0.00465793	PTCH1	0.0250011	0.00011523	0.7847	2544	1080	9
rs7966651	TCGA	0.00625222	NA	TBX3	0.00408334	0.017113	0.8664	2576	1106	12
rs8142673	TCGA&TCGA_coCNV	0.000488668	0.00304216	TNFRSF13C	0.000784475	0.00056945	0.7436	1238	653	22
rs816346	TCGA&TCGA_coCNV	0.00128522	0.000723062	NOS1	0.0198251	0.039166	0.8741	2652	1121	12
rs851981	TCGA	0.00757191	NA	ESR1	0.0478435	0.021276	0.87	2592	1093	6
rs898820	TCGA	0.00140023	0.00193859	LSG1	0.00540365	0.00060303	1.244	2281	992	3
rs9367175	TCGA	0.00219015	NA	VEGFA	0.0218653	0.00042168	1.245	2437	1041	6
rs9526786	TCGA_coCNV	NA	0.0068048	DHRS12	0.0361633	0.027497	0.8618	2188	881	13
rs9553425	TCGA&TCGA_coCNV	0.00176794	0.00245191	ATP12A	0.0463084	0.009921	1.173	2652	1121	13
rs9683127	TCGA&TCGA_coCNV	0.00186674	0.00419059	WNT5A	0.0161262	0.012842	0.8587	2497	1069	3
rs9813855	TCGA&TCGA_coCNV	0.00077223	0.000736336	AGTR1	0.0478839	1.276e-05	0.7701	2652	1121	3
rs9849279	TCGA&TCGA_coCNV	0.0011787	0.000424796	ZBTB20	0.0275143	0.0010057	0.8214	2652	1121	3
rs9984499	TCGA&TCGA_coCNV	3.9e-05	0.00279028	TIAM1	0.0167945	0.01887	0.8673	2592	1093	21
